# Supplementary material for: Modified high-throughput Nile red fluorescence assay for the rapid screening of oleaginous yeasts using acetic acid as carbon source
Source: BMC Microbiol. 2020 Mar 14;20:60. doi: 10.1186/s12866-020-01742-6 (PMC7071767; doi:10.1186/s12866-020-01742-6)
Supplement: Supplementary file 1 — Additional file 1. [file 12866_2020_1742_MOESM1_ESM.xlsx]

## Sheet: Sheet1
Strain Code	ID from other public culture collections	Isolation source
V001	PYCC 4051	Soil, of citrus orchard
V002	PYCC 4177	Atmosphere (Air)
V003	PYCC 4897	flower of Canna indica
V005	PYCC 4790	atmosphere
V006	PYCC 4791	unknown
V007	PYCC 4888	mycotic nodule in white rat
V010	PYCC 3347	rancid margarine
V011	PYCC 3348	rancid margarine
V012	PYCC 4811	home made dought
V013	PYCC 4743	sea water
V014	PYCC 4936	table olives
V015	PYCC 3342	olives
V016		Fruit and Vegetable Wastes - Peach
V017		Fruit and Vegetable Wastes - Peach
V018		Fruit and Vegetable Wastes - Peach
V019		Fruit and Vegetable Wastes - Peach
V020		Fruit and Vegetable Wastes - Peach
V025		Fruit and Vegetable Wastes - Peach
V026		Fruit and Vegetable Wastes - Peach
V027		Fruit and Vegetable Wastes - Peach
V028		Fruit and Vegetable Wastes - Peach
V029		Fruit and Vegetable Wastes - Peach
V030		Fruit and Vegetable Wastes - Peach
V031		Fruit and Vegetable Wastes - Peach
V032		Fruit and Vegetable Wastes - Peach
V033		Fruit and Vegetable Wastes - Peach
V034		Fruit and Vegetable Wastes - Peach
V035		Fruit and Vegetable Wastes - Peach
V036		Fruit and Vegetable Wastes - Peach
V037		Fruit and Vegetable Wastes - Peach
V038		Fruit and Vegetable Wastes - Peach
V039		Fruit and Vegetable Wastes - Peach
V040		Fruit and Vegetable Wastes - Peach
V042		Fruit and Vegetable Wastes - Peach
V043		Fruit and Vegetable Wastes - Peach
V044		Fruit and Vegetable Wastes - Peach
V046		Fruit and Vegetable Wastes - Peach
V049		Fruit and Vegetable Wastes - Peach
V050		Fruit and Vegetable Wastes - Peach
V051		Fruit and Vegetable Wastes - Apple
V052		Fruit and Vegetable Wastes - Apple
V053		Fruit and Vegetable Wastes - Apple
V056		Fruit and Vegetable Wastes - Apple
V057		Fruit and Vegetable Wastes - Apple
V058		Fruit and Vegetable Wastes - Apple
V060		Fruit and Vegetable Wastes - Apple
V066		Fruit and Vegetable Wastes - Apple
V068		Fruit and Vegetable Wastes - Apple
V069		Fruit and Vegetable Wastes - Apple
V070		Fruit and Vegetable Wastes - Apple
V072		Fruit and Vegetable Wastes - Apple
V074		Fruit and Vegetable Wastes - Apple
V076		Fruit and Vegetable Wastes - Apple
V079		Fruit and Vegetable Wastes - Apple
V087		Fruit and Vegetable Wastes - Apple
V088		Fruit and Vegetable Wastes - Apple
V091		Fruit and Vegetable Wastes - Apple
V092		Fruit and Vegetable Wastes - Apple
V100		Fruit and Vegetable Wastes - Mix of Salad
V102		Fruit and Vegetable Wastes - Mix of Salad
V106		Fruit and Vegetable Wastes - Mix of Salad
V108		Fruit and Vegetable Wastes - Mix of Salad
V114		Fruit and Vegetable Wastes - Mix of Salad
V115		Fruit and Vegetable Wastes - Mix of Salad
V116		Fruit and Vegetable Wastes - Mix of Salad
V117		Fruit and Vegetable Wastes - Mix of Salad
V118		Fruit and Vegetable Wastes - Mix of Salad
V119		Fruit and Vegetable Wastes - Mix of Salad
V122		Fruit and Vegetable Wastes - Mix of Salad
V123		Fruit and Vegetable Wastes - Mix of Salad
V124		Fruit and Vegetable Wastes - Mix of Salad
V125		Fruit and Vegetable Wastes - Mix of Salad
V129		Fruit and Vegetable Wastes - Mix of Salad
V130		Fruit and Vegetable Wastes - Mix of Salad
V131		Fruit and Vegetable Wastes - Mix of Salad
V132		Fruit and Vegetable Wastes - Mix of Salad
V134		Fruit and Vegetable Wastes - Mix of Salad
V135		Fruit and Vegetable Wastes - Mix of Salad
V136		Fruit and Vegetable Wastes - Mix of Salad
V137		Fruit and Vegetable Wastes - Mix of Salad
V138		Fruit and Vegetable Wastes - Mix of Salad
V139		Fruit and Vegetable Wastes - Mix of Salad
V140		Fruit and Vegetable Wastes - Green Bean
V141		Fruit and Vegetable Wastes - Green Bean
V142		Fruit and Vegetable Wastes - Green Bean
V143		Fruit and Vegetable Wastes - Green Bean
V144		Fruit and Vegetable Wastes - Green Bean
V145		Fruit and Vegetable Wastes - Green Bean
V146		Fruit and Vegetable Wastes - Green Bean
V147		Fruit and Vegetable Wastes - Green Bean
V148		Fruit and Vegetable Wastes - Green Bean
V149		Fruit and Vegetable Wastes - Green Bean
V150		Fruit and Vegetable Wastes - Green Bean
V151		Fruit and Vegetable Wastes - Green Bean
V152		Fruit and Vegetable Wastes - Green Bean
V153		Fruit and Vegetable Wastes - Green Bean
V162		Fruit and Vegetable Wastes - Green Bean
V164		Fruit and Vegetable Wastes - Green Bean
V166		Fruit and Vegetable Wastes - Green Bean
V167		Fruit and Vegetable Wastes - Green Bean
V173		Fruit and Vegetable Wastes - Green Bean
V175		Fruit and Vegetable Wastes - Green Bean
V180		Fruit and Vegetable Wastes - Green Bean
V185		Fruit and Vegetable Wastes - Green Bean
V187		Fruit and Vegetable Wastes - Green Bean
V188		Fruit and Vegetable Wastes - Green Bean
V194		Fruit and Vegetable Wastes - Green Bean
V197		Fruit and Vegetable Wastes - Green Bean
V199		Fruit and Vegetable Wastes - Green Bean
V202		Fruit and Vegetable Wastes - Green Bean
V203		Fruit and Vegetable Wastes - Pear
V204		Fruit and Vegetable Wastes - Pear
V205		Fruit and Vegetable Wastes - Pear
V207		Fruit and Vegetable Wastes - Pear
V208		Fruit and Vegetable Wastes - Pear
V209		Fruit and Vegetable Wastes - Pear
V210		Fruit and Vegetable Wastes - Pear
V211		Fruit and Vegetable Wastes - Pear
V212		Fruit and Vegetable Wastes - Pear
V213		Fruit and Vegetable Wastes - Pear
V214		Fruit and Vegetable Wastes - Pear
V215		Fruit and Vegetable Wastes - Pear
V216		Fruit and Vegetable Wastes - Pear
V217		Fruit and Vegetable Wastes - Pear
V218		Fruit and Vegetable Wastes - Pear
V219		Fruit and Vegetable Wastes - Pear
V220		Fruit and Vegetable Wastes - Pear
V222		Fruit and Vegetable Wastes - Pear
V223		Fruit and Vegetable Wastes - Pear
V224		Fruit and Vegetable Wastes - Pear
V228		Fruit and Vegetable Wastes - Pear
V229		Fruit and Vegetable Wastes - Pear
V230		Fruit and Vegetable Wastes - Pear
V232		Fruit and Vegetable Wastes - Pear
V233		Fruit and Vegetable Wastes - Pear
V235		Fruit and Vegetable Wastes - Pear
V236		Fruit and Vegetable Wastes - Pear
V237		Fruit and Vegetable Wastes - Pear
V238		Fruit and Vegetable Wastes - Pear
V242		Fruit and Vegetable Wastes - Pear
V246		Fruit and Vegetable Wastes - Fresh Chard
V247		Fruit and Vegetable Wastes - Fresh Chard
V248		Fruit and Vegetable Wastes - Fresh Chard
V249		Fruit and Vegetable Wastes - Fresh Chard
V253		Fruit and Vegetable Wastes - Fresh Chard
V254		Fruit and Vegetable Wastes - Fresh Chard
V256		Fruit and Vegetable Wastes - Fresh Chard
V257		Fruit and Vegetable Wastes - Fresh Chard
V258		Fruit and Vegetable Wastes - Pepper
V259		Fruit and Vegetable Wastes - Pepper
V260		Fruit and Vegetable Wastes - Pepper
V261		Fruit and Vegetable Wastes - Pepper
V262		Fruit and Vegetable Wastes - Pepper
V263		Fruit and Vegetable Wastes - Pepper
V264		Fruit and Vegetable Wastes - Pepper
V265		Fruit and Vegetable Wastes - Pepper
V266		Fruit and Vegetable Wastes - Pepper
V267		Fruit and Vegetable Wastes - Pepper
V268		Fruit and Vegetable Wastes - Pepper
V269		Fruit and Vegetable Wastes - Pepper
V270		Fruit and Vegetable Wastes - Pepper
V271		Fruit and Vegetable Wastes - Pepper
V274		Fruit and Vegetable Wastes - Pepper
V275		Fruit and Vegetable Wastes - Pepper
V276		Fruit and Vegetable Wastes - Pepper
V277		Fruit and Vegetable Wastes - Pepper
V278		Fruit and Vegetable Wastes - Pepper
V279		Fruit and Vegetable Wastes - Pepper
V280		Fruit and Vegetable Wastes - Pepper
V281		Fruit and Vegetable Wastes - Pepper
V282		Fruit and Vegetable Wastes - Pepper
V283		Fruit and Vegetable Wastes - Pepper
V284		Fruit and Vegetable Wastes - Pepper
V285		Fruit and Vegetable Wastes - Pepper
V286		Fruit and Vegetable Wastes - Pepper
V293		Fruit and Vegetable Wastes - Pepper
V296		Fruit and Vegetable Wastes - Pepper
V297		Fruit and Vegetable Wastes - Pepper
V298		Fruit and Vegetable Wastes - Pepper
V299		Fruit and Vegetable Wastes - Pepper
V300		Fruit and Vegetable Wastes - Pepper
V301		Fruit and Vegetable Wastes - Pepper
V302		Fruit and Vegetable Wastes - Pepper
V305		Fruit and Vegetable Wastes - Pepper
V306		Fruit and Vegetable Wastes - Pepper
V307		Fruit and Vegetable Wastes - Pepper
V308		Fruit and Vegetable Wastes - Pepper
V309		Fruit and Vegetable Wastes - Pepper
V311		Fruit and Vegetable Wastes - Pepper
V312		Fruit and Vegetable Wastes - Pepper
V313		Fruit and Vegetable Wastes - Pepper
V314		Fruit and Vegetable Wastes - Pepper
V315		Fruit and Vegetable Wastes - Pepper
V316		Fruit and Vegetable Wastes - Pepper
V317		Fruit and Vegetable Wastes - Pepper
V318		Fruit and Vegetable Wastes - Pepper
V319		Fruit and Vegetable Wastes - Pepper
V320		Fruit and Vegetable Wastes - Pepper
V321		Fruit and Vegetable Wastes - Pepper
V322		Fruit and Vegetable Wastes - Pepper
V323		Fruit and Vegetable Wastes - Pepper
V324		Fruit and Vegetable Wastes - Pepper
V325		Fruit and Vegetable Wastes - Pepper
V326		Fruit and Vegetable Wastes - Pepper
V327		Fruit and Vegetable Wastes - Pepper
V328		Fruit and Vegetable Wastes - Pepper
V329		Fruit and Vegetable Wastes - Pepper
V330		Fruit and Vegetable Wastes - Pepper
V331		Fruit and Vegetable Wastes - Pepper
V332		Fruit and Vegetable Wastes - Pepper
V333		Fruit and Vegetable Wastes - Pepper
V334		Fruit and Vegetable Wastes - Pepper
V335		Fruit and Vegetable Wastes - Pepper
V336		Fruit and Vegetable Wastes - Pepper
V338		Fruit and Vegetable Wastes - Pepper
V339		Fruit and Vegetable Wastes - Pepper
V340		Fruit and Vegetable Wastes - Pepper
V341		Fruit and Vegetable Wastes - Pepper
V342		Fruit and Vegetable Wastes - Pepper
V343		Fruit and Vegetable Wastes - Pepper
V347		Fruit and Vegetable Wastes - Pepper
V348		Fruit and Vegetable Wastes - Pepper
V349		Fruit and Vegetable Wastes - Pepper
V352		Fruit and Vegetable Wastes - Pepper
V355		Fruit and Vegetable Wastes - Processed Chard
V361		Fruit and Vegetable Wastes - Processed Chard
V380		Fruit and Vegetable Wastes - Processed Chard
V388		Fruit and Vegetable Wastes - Processed Chard
V390		Fruit and Vegetable Wastes - Artichoke
V395		Fruit and Vegetable Wastes - Artichoke
V396		Fruit and Vegetable Wastes - Artichoke
V398		Fruit and Vegetable Wastes - Asparagus
V403		Fruit and Vegetable Wastes - Cardoon
V405		Fruit and Vegetable Wastes - Strawberry
V406		Fruit and Vegetable Wastes - Strawberry
V407		Fruit and Vegetable Wastes - Strawberry
V408		Fruit and Vegetable Wastes - Strawberry
V409		Fruit and Vegetable Wastes - Beans
V410		Fruit and Vegetable Wastes - Beans
V411		Fruit and Vegetable Wastes - Beans
V412	PYCC 4638	exudate of soil
V413	ISA 1791	wine and vines
V416	PYCC 4831	Alpechin (Alpech)
V417	PYCC 3422	fermenting cacao
V418	PYCC 3073	grape must
V419	PYCC 2611	equine cecum
V427	PYCC 3208	sputum
V429		salt
V439	ISA 1587	unknown
V441	PYCC 4584	spent brewer's yeast
V442		dolphin
V444		unknown
V445	CBS 313	Ripe reisling grapes (Fruit)
V446	PYCC 4129	unknown
V447	PYCC 3449	sputum
V448	CECT 10573	red Wine
V449	PYCC 2899	unknown
V450	CN 63	unknown
V451	ISA 1308	unknown
V452	PYCC 4817	Plant litter
V453	PYCC 4140	slime flux of walnut tree
V454	PYCC 3811	fermenting cucumbers
V455	CR 56 IN	unknown
V456	PYCC 5188	tomato paste
V457	CBS 704	exudate from chestnut tree(Plant)
V458		unknown
V459		unknown
V460		salt
V461		dolphin
V462	PYCC 4456	turbid beer
V463	PYCC 4576	exudate of Quercus sp. (oak tree)
V464	PYCC 4457	brewer's yeast
V465	ISA 1041	unknown
V466	ISA 1097	unknown
V467	ISA 1088	Rose wine
V468	PYCC 4180	unknown
V469		unknown
V471	PYCC 4164	pig, with infected throat
V472	PYCC 3804	larval feed of Xylocopa caffra (carpenter bee)
V473		Bat Guano
V474		Bat Guano
V475		Bat Guano
V476		Bat Guano
V477		Bat Guano
V478		Bat Guano
V479		Bat Guano
V480		Bat Guano
V482		Bat Guano
V483		wine and vines
V484		wine and vines
V485		wine and vines
V486		wine and vines
V487		wine and vines
V489		wine and vines
V492		wine and vines
V493		wine and vines
V494		wine and vines
V495		wine and vines
V496		wine and vines
V505		wine and vines
V506		wine and vines
V508		wine and vines
V512		wine and vines
V514		wine and vines
V517		wine and vines
V520		wine and vines
V523		wine and vines
V530		wine and vines
V532		wine and vines
V535		wine and vines
V537		wine and vines
V538		wine and vines
V539		wine and vines
V543		wine and vines
V544		wine and vines
V545		wine and vines
V547		wine and vines
V551		wine and vines
V553		wine and vines
V554		wine and vines
V556		wine and vines
V557		wine and vines
V561		wine and vines
V563		wine and vines
V566		wine and vines
V567		wine and vines
V568		wine and vines
V571		wine and vines
V573		wine and vines
V577		wine and vines
V585		wine and vines
V591		wine and vines
V594		wine and vines
V599		wine and vines
V610		wine and vines
V611		wine and vines
V618		wine and vines
V624		wine and vines
V629		wine and vines
V635		wine and vines
V639		wine and vines
V640		wine and vines
V641		wine and vines
V642		wine and vines
V643		wine and vines
V644		wine and vines
V645		wine and vines
V646		wine and vines
V647		wine and vines
V648		wine and vines
V649		wine and vines
V650		wine and vines
V651		wine and vines
V652		wine and vines
V654		wine and vines
V659		wine and vines
V660		wine and vines
V664		wine and vines
V665		wine and vines
V666		wine and vines
V670		wine and vines
V671		wine and vines
V672		dolphin
V673		Fruit and Vegetable Wastes - Artichoke
V674		wine and vines
V675		wine and vines
