# Supplementary material for: Modified high-throughput Nile red fluorescence assay for the rapid screening of oleaginous yeasts using acetic acid as carbon source
Source: BMC Microbiol. 2020 Mar 14;20:60. doi: 10.1186/s12866-020-01742-6 (PMC7071767; doi:10.1186/s12866-020-01742-6)
Supplement: Supplementary file 2 — Additional file 2. [file 12866_2020_1742_MOESM2_ESM.xlsx]

## Sheet: Folha1
YEAST ID	Yeast Species	ID from other public culture collections	GenBank accession numbers
V011	Yarrowia lipolytica	PYCC 3348, CBS 2075	AM279224.1
V028	Kazachstania humilis		MN913450*
V036	Pichia exigua		MN913451*
V051	Pichia kudriavzevii		MN913452*
V053	Rhodotorula mucilaginosa		MN913453*
V088	Wickerhamomyces anomalus		MN913454*
V102	Pichia fermentans		MN913455*
V114	Candida tropicalis		MN913456*
V124	Cyberlindnera jadinii		MN913457*
V134	Apiotrichum brassicae		MN913458*
V137	Candida tropicalis		MN913459*
V139	Candida tropicalis		MN913460*
V166	Pichia fermentans		MN913461*
V188	Pichia fermentans		MN913462*
V194	Pichia kudriavzevii		MN913463*
V202	Pichia kudriavzevii		MN913464*
V209	Candida tropicalis		MN913465*
V211	Geotrichum candidum		MN913466*
V213	Metschnikowia pulcherrima		MN913467*
V247	Geotrichum candidum		MN913468*
V311	Candida tropicalis		MN913469*
V336	Candida tropicalis		MN913470*
V342	Geotrichum candidum		MN913471*
V343	Candida tropicalis		MN913472*
V417	Millerozyma farinosa	PYCC 3422, CBS 2020	KY104534.1
V418	Trigonopsis cantarellii	PYCC 3073, CBS 4878	KY105761.1
V447	Hyphopichia burtonii	PYCC 3449, CBS 2452	KY103600.1
V473	Candida palmioleophila	CNRMA 200500840	EU569031.1
V535	Saccharomycopsis vini		MN913473*
V673	Saccharomyces cerevisiae		MN913474*
V674	Saccharomycopsis fibuligera		MN913475*
			* sequenced in the scope of this study
